# Supplementary material for: Detection of Hydraulic Phenomena in Francis Turbines with Different Sensors
Source: Sensors (Basel). 2019 Sep 19;19(18):4053. doi: 10.3390/s19184053 (PMC6767339; doi:10.3390/s19184053)
Supplement: Supplementary file 1 [file sensors-19-04053-s001.zip]

Archive with 5 entries (5 files):
- Video  S3.mp4
- Video S1.mp4
- Video S2.mp4
- Video S4.mp4
- Video S5.mp4
